# Supplementary material for: Diversity of Pholcus Spiders (Araneae: Pholcidae) in China’s Lüliang Mountains: An Integrated Morphological and Molecular Approach
Source: Insects. 2023 Apr 6;14(4):364. doi: 10.3390/insects14040364 (PMC10141095; doi:10.3390/insects14040364)
Supplement: Supplementary file 1 [file insects-14-00364-s001.zip]

Archive with 1 entries (1 files):
- insects-2285321-supplementary.docx
